# Supplementary material for: Effect of a Constant Magnetic Field on Cell Morphology and Migration Mediated by Cytoskeleton-Bound Magnetic Nanoparticles
Source: Int J Mol Sci. 2025 Jun 1;26(11):5330. doi: 10.3390/ijms26115330 (PMC12155149; doi:10.3390/ijms26115330)
Supplement: Supplementary file 1 [file ijms-26-05330-s001.zip]

Archive with 2 entries (2 files):
- ijms-3602207-supplementary1.pdf
- ijms-3602207-supplementary2.pdf
